# Supplementary material for: Prevalence of Potential Indicators of Welfare Status in Young Calves at Meat Processing Premises in New Zealand
Source: Animals (Basel). 2021 Aug 23;11(8):2467. doi: 10.3390/ani11082467 (PMC8388627; doi:10.3390/ani11082467)
Supplement: Supplementary file 1 [file animals-11-02467-s001.zip]

Archive with 2 entries (2 files):
- SupplementaryFileA.pdf
- SupplementaryFileB.pdf
